# Supplementary material for: Association of Zn and Cu Levels in Cord Blood and Maternal Milk with Pregnancy Outcomes among the Slovenian Population
Source: Nutrients. 2022 Nov 4;14(21):4667. doi: 10.3390/nu14214667 (PMC9654275; doi:10.3390/nu14214667)
Supplement: Supplementary file 1 [file nutrients-14-04667-s001.zip]

Archive with 1 entries (1 files):
- nutrients-1874247-supplementary.pdf
